# Supplementary material for: Unveiling disulfidptosis-linked lncRNA signatures: insights into the immune microenvironment and drug responsiveness in oral squamous cell carcinoma
Source: Front Genet. 2025 Nov 10;16:1650544. doi: 10.3389/fgene.2025.1650544 (PMC12640761; doi:10.3389/fgene.2025.1650544)
Supplement: Supplementary file 1 [file Table3.xlsx]

## Sheet: correlation_DELncs_cells
DE-DRLs	significant immune cells	Cor	P value
AC009226.1	B cells naive	-0.0462	0.397681169517483
AC009226.1	T cells regulatory Tregs	-0.1199	0.0277661495757004
AC009226.1	Dendritic cells activated	0.1522	0.00510986053942314
AC009226.1	Mast cells resting	-0.147	0.00686526447315786
PTPRN2-AS1	B cells naive	0.184	0.00068733406188229
PTPRN2-AS1	T cells regulatory Tregs	0.1581	0.00361558710190152
PTPRN2-AS1	Dendritic cells activated	-0.2485	3.87828173190537e-06
PTPRN2-AS1	Mast cells resting	0.1521	0.0051397583549534
SAP30L-AS1	B cells naive	0.0861	0.114713483780133
SAP30L-AS1	T cells regulatory Tregs	-0.011	0.840552293472436
SAP30L-AS1	Dendritic cells activated	-0.0597	0.274130609166096
SAP30L-AS1	Mast cells resting	-0.0886	0.104561689846812
AC079160.1	B cells naive	0.0249	0.648483690617027
AC079160.1	T cells regulatory Tregs	-0.0191	0.726786082691557
AC079160.1	Dendritic cells activated	0.1227	0.024250045658598
AC079160.1	Mast cells resting	-0.0602	0.270529117231962
AP001107.9	B cells naive	0.018	0.742099123556637
AP001107.9	T cells regulatory Tregs	0.0092	0.867082385612398
AP001107.9	Dendritic cells activated	-0.0227	0.677544652433685
AP001107.9	Mast cells resting	-0.0492	0.368325181978936
AP003559.1	B cells naive	-0.0929	0.0885738984737657
AP003559.1	T cells regulatory Tregs	-0.0288	0.598182276035511
AP003559.1	Dendritic cells activated	0.1047	0.0548317445922948
AP003559.1	Mast cells resting	-0.1696	0.00177557444534702
AC007406.3	B cells naive	0.0274	0.616152518232644
AC007406.3	T cells regulatory Tregs	-0.1059	0.0521885712469537
AC007406.3	Dendritic cells activated	-0.0494	0.366048565179817
AC007406.3	Mast cells resting	-0.0563	0.303057916099845
AC108463.3	B cells naive	0.0822	0.131902884436127
AC108463.3	T cells regulatory Tregs	-0.052	0.341283514819398
AC108463.3	Dendritic cells activated	-0.1133	0.0376212306738806
AC108463.3	Mast cells resting	-0.0131	0.810983869570667
JMJD1C-AS1	B cells naive	-0.0861	0.114448114448011
JMJD1C-AS1	T cells regulatory Tregs	-0.0265	0.627467300328232
JMJD1C-AS1	Dendritic cells activated	0.0811	0.137541633874644
JMJD1C-AS1	Mast cells resting	-0.1144	0.0358207754996946
