# Supplementary material for: Unveiling disulfidptosis-linked lncRNA signatures: insights into the immune microenvironment and drug responsiveness in oral squamous cell carcinoma
Source: Front Genet. 2025 Nov 10;16:1650544. doi: 10.3389/fgene.2025.1650544 (PMC12640761; doi:10.3389/fgene.2025.1650544)
Supplement: Supplementary file 4 [file Table4.xlsx]

## Sheet: correlation_DELncs_immunetarget
DE-DRLs	Immune targets	Cor	P value
AC009226.1	CD274	0.0948	0.0266873766077893
AC009226.1	PDCD1	-0.0796	0.0629857029375787
AC009226.1	CTLA4	0.0932	0.0294224177307076
AC009226.1	HAVCR2	0.0735	0.0862859524795741
AC009226.1	LAG3	0.0025	0.95407286967804
AC009226.1	TIGIT	0.0291	0.497052150788028
PTPRN2-AS1	CD274	0.3285	3.31724266346863e-15
PTPRN2-AS1	PDCD1	0.5641	3.4050085414455e-47
PTPRN2-AS1	CTLA4	0.506	7.78318983171354e-37
PTPRN2-AS1	HAVCR2	0.7277	3.87717351229073e-91
PTPRN2-AS1	LAG3	0.5154	2.22430749674317e-38
PTPRN2-AS1	TIGIT	0.6049	8.8618562553812e-56
SAP30L-AS1	CD274	0.2045	1.44754851417466e-06
SAP30L-AS1	PDCD1	0.2271	8.12656479094641e-08
SAP30L-AS1	CTLA4	0.3141	5.78229763098227e-14
SAP30L-AS1	HAVCR2	0.2816	2.07229817772993e-11
SAP30L-AS1	LAG3	0.1954	4.24860057028698e-06
SAP30L-AS1	TIGIT	0.3182	2.5841169887506e-14
AC079160.1	CD274	-0.1011	0.0181151460876471
AC079160.1	PDCD1	-0.1546	0.000288930314847834
AC079160.1	CTLA4	-0.0266	0.53536138149191
AC079160.1	HAVCR2	8e-04	0.985454107462653
AC079160.1	LAG3	-0.0916	0.0323722198215185
AC079160.1	TIGIT	-0.045	0.294357518261844
AP001107.9	CD274	0.0177	0.679148721505718
AP001107.9	PDCD1	0.0275	0.521071929636825
AP001107.9	CTLA4	0.1739	4.4100174589096e-05
AP001107.9	HAVCR2	0.1398	0.00105623096985693
AP001107.9	LAG3	0.0624	0.145415330243136
AP001107.9	TIGIT	0.1219	0.00434287704610007
AP003559.1	CD274	-0.0715	0.0949946378784574
AP003559.1	PDCD1	-0.1768	3.27205455992522e-05
AP003559.1	CTLA4	0.0108	0.800972596172169
AP003559.1	HAVCR2	-0.0623	0.146094485277975
AP003559.1	LAG3	-0.0944	0.0274727989747566
AP003559.1	TIGIT	-0.1034	0.0156580473357663
AC007406.3	CD274	0.2511	2.68873742475706e-09
AC007406.3	PDCD1	0.2266	8.70757603857967e-08
AC007406.3	CTLA4	0.3749	1.15562805814002e-19
AC007406.3	HAVCR2	0.3524	2.08859381815466e-17
AC007406.3	LAG3	0.2753	5.94337990569972e-11
AC007406.3	TIGIT	0.3354	7.99701263035138e-16
AC108463.3	CD274	0.2012	2.14965018963369e-06
AC108463.3	PDCD1	0.1557	0.000260708241418258
AC108463.3	CTLA4	0.2348	2.81863398301655e-08
AC108463.3	HAVCR2	0.2851	1.13699957648193e-11
AC108463.3	LAG3	0.1305	0.0022391067889846
AC108463.3	TIGIT	0.2599	7.02633278195192e-10
JMJD1C-AS1	CD274	0.0245	0.568234457681154
JMJD1C-AS1	PDCD1	0.0203	0.63586141704706
JMJD1C-AS1	CTLA4	0.0881	0.0396747061319533
JMJD1C-AS1	HAVCR2	0.1603	0.000169693930533881
JMJD1C-AS1	LAG3	0.0896	0.0363945176445667
JMJD1C-AS1	TIGIT	0.0366	0.393802020464305
